# Supplementary material for: Dynamic stability analysis of mixed-composition platoons with spatially weighted cooperative control
Source: PLoS One. 2026 Mar 27;21(3):e0342915. doi: 10.1371/journal.pone.0342915 (PMC13028546; doi:10.1371/journal.pone.0342915)
Supplement: S1 File — (XLSX) [file pone.0342915.s001.xlsx]

## Sheet: Sheet1
γ	Normalized oscillation amplitude	ω	Front-loaded	Center-loaded	Rear-loaded	Random	τ	Model 9	Model 10	Model 11	Model 12	Model 9	Model 10	Model 11	Model 12	Model 13	Model 14	Model 15	Model 16	Model 13	Model 14	Model 15	Model 16
0	1	0	0.8	0.9	1.03	1.03	0.6	0.35	0.32	0.33	0.34	200	220	210	220	0.35	0.34	0.35	0.36	195	195	190	195
0.1	1	0.5	0.65	0.8	1.1	1.08	0.8	0.62	0.6	0.61	0.61	170	190	180	180	0.61	0.6	0.61	0.62	165	165	160	165
0.2	0.9	1	0.5	0.7	1.2	1.13	1	0.84	0.82	0.82	0.83	120	140	130	130	0.83	0.82	0.82	0.83	120	120	115	115
0.3	0.75	1.5	0.4	0.62	1.28	1.14	1.2	1.12	1.11	1.11	1.12	90	90	90	90	1.13	1.13	1.13	1.13	85	85	85	85
0.35	0.6	2	0.3	0.55	1.3	1.12
0.4	0.57	2.5	0.25	0.48	1.26	1.1
0.45	0.61	3	0.2	0.4	1.18	1.05
0.5	0.7	3.5	0.18	0.34	1.1	1.02
0.55	0.85	4	0.15	0.3	1.05	1
0.6	1	4.5	0.13	0.26	1.02	0.98
0.7	1.08	5	0.12	0.22	1	0.97
0.8	1.1
0.9	1.11
1	1.15
